# Supplementary material for: HTLV-2 Encoded Antisense Protein APH-2 Suppresses HIV-1 Replication
Source: Viruses. 2021 Jul 23;13(8):1432. doi: 10.3390/v13081432 (PMC8402832; doi:10.3390/v13081432)
Supplement: Supplementary file 1 [file viruses-13-01432-s001.zip]

Archive with 1 entries (1 files):
- viruses-1285112-SI.pdf
